# Supplementary material for: The Ethylene Signaling Pathway Negatively Impacts CBF/DREB-Regulated Cold Response in Soybean (Glycine max)
Source: Front Plant Sci. 2019 Feb 12;10:121. doi: 10.3389/fpls.2019.00121 (PMC6396728; doi:10.3389/fpls.2019.00121)
Supplement: Supplementary file 1 [file Table_1.XLSX]

## Sheet: Sheet1
Table S1 – RNA-Seq reads for ethylene signaling pathway and cold responsive genes in this study; Original data located at NCBI GEO (Accession # GSE117686).
Gene ID	Gene Name	0 hr Average	SD	1 hr Average	SD	24 hr Average	SD	1 hr/ 0 hr	24 hr / 0 hr	24 h / 1 hr
Glyma.13g076800	GmEIN3A;1	1283	103.407	1972.33	275.248	4634	123.089	1.53728	3.61185	2.3495
Glyma.13g076700	GmEIN3B;1	4505.67	492.468	6026	952.691	10717	632.213	1.33743	2.37856	1.77846
Glyma.20g051500	GmEIN3B;2	5066	434.372	5588	468.286	5809.33	217.081	1.10304	1.14673	1.03961
Glyma.14g041500	GmEIN3C;1	3280.33	664.819	3819.67	532.282	8623.67	663.004	1.16441	2.6289	2.2577
Glyma.02g274600	GmEIN3C;2	5584.33	990.921	6366.67	1092.02	6634.33	666.916	1.14009	1.18803	1.04204
Glyma.15g152000	GmERF056	585.667	244.633	646.333	158.469	1244	199.186	1.10359	2.12408	1.9247
Glyma.09g147200	GmDREB1A;1	3.33333	1.52753	5375	1389.25	896.667	141.539	1612.5	269	0.166822
Glyma.16g199000	GmDREB1A;2	1	1	919.333	183.56	47.6667	33.1713	919.333	47.6667	0.0518492
Glyma.20g155100	GmDREB1B;1	1	1.73205	23	5.56776	50.6667	16.1658	23	50.6667	2.2029
Glyma.10g239400	GmDREB1B;2	0	0	24.6667	5.85947	86.6667	36.8284	#DIV/0!	#DIV/0!	3.51351
Glyma.05g186700	Integrase AP2 like	10.6667	5.50757	9.33333	2.3094	10060	3873.5	0.875	0.419314	1077.86
Glyma.14g212200	Ubiquitin ligase like	2.66667	0.57735	282.333	122.659	3412.33	818.542	105.875	212.452	12.0862
Glyma.19g014600	GmCYP82A3	4.33333	5.1316	4.33333	5.85947	2676.67	235.763	1	1.14184	617.692
Glyma.12g015300	Alcohol dehydrogenase like	160.667	12.6623	192.667	21.3854	525.333	18.7705	1.19917	1.6889	2.72664
Glyma.12g015300	Alcohol dehydrogenase like	11.6667	2.08167	6.33333	2.88675	41.3333	5.50757	0.542857	1.38675	6.52632
Glyma.04g066900	Ethylene Binding Factor	2280.67	273.171	1151.33	84.6719	6860.33	1391.98	0.504823	3.00804	5.9586
Glyma.06g068400	Ethylene Binding Factor	5369.33	806.271	1360.67	110.183	5042.67	951.915	0.253414	0.939161	3.70603
Glyma.14g116800	Ethylene Binding Factor	3121.67	441.151	891	94	5603.33	1355.32	0.285424	1.79498	6.28881
Glyma.04g147000	Ethylene Binding Factor	37.3333	4.04145	32.3333	9.81495	2838	564.506	0.866071	76.0179	87.7732
Glyma.17g211000	Ethylene Binding Factor	2487.67	375.16	769.333	8.02081	8821	2938.11	0.309259	3.54589	11.4658
Glyma.17g113900	Ethylene Binding Factor	1218.67	89.9463	816.667	111.195	2125.33	668.282	0.670131	1.74398	2.60245
Glyma.13g166200	Ethylene Binding Factor	412	50.9215	231.333	55.8957	1291	329.292	0.561489	3.1335	5.58069
Glyma.10g066000	Constituitive triple response 1	751	84.8705	723.333	53.5008	280.333	42.7707	0.96316	0.37328	0.387558
Glyma.13g151100	Constituitive triple response 1	1198.33	178.786	1193.33	107.937	859.333	100.947	0.995828	0.717107	0.720112
Glyma.03g191000	Constituitive triple response 1	850	95.3572	1002.67	29.8385	1726.33	77.5005	1.17961	2.03098	1.72174
Glyma.19g191600	Constituitive triple response 1	454.333	34.8186	509.333	13.2035	1000.33	72.473	1.12106	2.20176	1.96401
Glyma.02g165800	Constituitive triple response 1	3204.67	181.506	3158.67	151.186	2932	70.9295	0.985646	0.914916	0.92824
Glyma.13g145100	GmEIN2A;1	3720.67	367.105	3550.67	263.686	3550.33	521.462	0.954309	0.95422	0.999906
Glyma.10g058300	GmEIN2A;2	2160.67	169.426	2174.67	223.616	6317	1117.84	1.00648	2.92363	2.90481
Glyma.03g181400	GmEIN2B;1	1275.33	61.2318	1358.67	86.153	2015.67	228.08	1.06534	1.5805	1.48356
