# Supplementary material for: The Ethylene Signaling Pathway Negatively Impacts CBF/DREB-Regulated Cold Response in Soybean (Glycine max)
Source: Front Plant Sci. 2019 Feb 12;10:121. doi: 10.3389/fpls.2019.00121 (PMC6396728; doi:10.3389/fpls.2019.00121)
Supplement: Supplementary file 2 [file Table_2.XLSX]

## Sheet: Sheet1
Table S2 – RT-qPCR Primer sequences and annealing temperatures utilized in this study.
Gene name	Forward primer (5'-3')	Reverse primer (5'-3')	Annealing (°C)
GmEIN3A (Glyma.13g076800)	CACCCTCAGTGCCCTTACAG	CAGGAAAACTTGGACCCCCA	60
GmEIN3B (Glyma.13g076700)	TCAGCACAGCATAACATAACCCT	ACAGAAATGGGTCACCGTGG	60
GmEIN3C (Glyma.14g041500)	AGCTCCACCAACTGTGTTACT	TCTCGTGCAAACAAGTTCCCT	60
GmERF056 (Glyma.15g152000)	CGAACAAAGCAGCAGCTCAC	GTCGAGTTCATCTCCTCCGC	59
GmERF057 (Glyma.03g263700)	GACGTTGACTTCGAGGCTGATT	CGCTGCCGTAGACAGAGAAGAG	60
GmDREB1A;1 (Glyma.09g147200)	CAACGGCGACGGCACAAG	AAGCAACTCAGGCATATCCAACAC	63
GmDREB1A;2 (Glyma.16g199000)	GCCACTGCTAACGCAAAGGAT	CACTCTTGCTTTGTATTCGTATTTTCTAAGG	60
GmDREB1B;1 (Glyma.20g155100)	CCGGAGTATCTGAGGAACATGGT	ACAGAGAAACTTCAGCATCGTCAAA	60
GmDREB1B;2 (Glyma.10g239400)	GGCGACGGAGCGTGAAG	CGGCGACATGAGCACCAT	57
GmADH1-A (Glyma.12g015100)	GTAGACCCTCCCAAAGCCAC	CTCCTTCGTGTCCAAGTGCT	59
GmADH1-B (Glyma.12g015300)	TTTGAGTATAGAATTGTAAGGCGGT	GCTCCTCCAAAACATGCTAGT	58
Glyma.05g186700	TCCGTTGAACTTGAACCCTCC	GCCTCAGTGTGAACAGTGGT	60
Glyma.14g212200	AGCTTTTGAGGGTGTCTGAGT	ACACCCCTTCTTCATTCTTGTCA	60
Glyma.19g014600	TTTGGTGGATATTACGCAATGGTTC	CGTGCATGACACCAAAATACCT	60
GmACT11 (Glyma.18g290800)	ATCTTGACTGAGCGTGGTTATTCC	GCTGGTCCTGGCTGTCTCC	60
UKN1 (Glyma.12g020500)	TGGTGCTGCCGCTATTTACTG	TGCTAACAATCGGTGGAAGGAAC	63
