# Supplementary material for: The Ethylene Signaling Pathway Negatively Impacts CBF/DREB-Regulated Cold Response in Soybean (Glycine max)
Source: Front Plant Sci. 2019 Feb 12;10:121. doi: 10.3389/fpls.2019.00121 (PMC6396728; doi:10.3389/fpls.2019.00121)
Supplement: Supplementary file 3 [file Table_3.XLSX]

## Sheet: Sheet1
Table S3: Two-way ANOVA output tables associated with Figures 1,3,5-8.
Figure 1D ANOVA Table
	Df	Sum Sq	Mean Sq	F value	Pr(>F)	Significance p <
Spray	1	0.0425	0.0425	2.073	0.163
HF	1	1.2812	1.2812	62.504	3.89e-08	0.001
Day	2	2.5417	1.2708	62	3.31e-10	0.001
Spray:HF	1	0.8886	0.8886	43.351	8.25e-07	0.001
Spray:Day	2	0.8039	0.402	19.61	8.96e-06	0.001
HF:Day	2	0.7237	0.3618	17.653	1.93e-05	0.001
Spray:HF:Day	2	1.0457	0.5229	25.509	1.15e-06	0.001
Residuals	24	0.4919	0.0205
Figure 3B ANOVA Table
	Df	Sum Sq	Mean Sq	F value	Pr(>F)	Significance p <
Temp	1	3984	3984	146.3	2e-16	0.001
Treatment	5	1451	290	10.66	3.66e-08	0.001
Temp:Treatment	5	1834	367	13.47	5.95e-10	0.001
Residuals	96	2614	27
Figure 3C ANOVA Tables
Cold 5°C	Df	Sum Sq	Mean Sq	F value	Pr(>F)	Significance p <
Treatment	5	308376	61675	29.93	3.29e-10	0.001
Residuals	27	55635	2061
Control 22 °C	Df	Sum Sq	Mean Sq	F value	Pr(>F)	Significance p <
Treatment	5	56.6	11.32	0.663	0.654	NS
Residuals	29	495.1	17.07
Figure 4 ANOVA Tables
GmEIN3A;1
Cold 5°C	Df	Sum Sq	Mean Sq	F value	Pr(>F)	Significance p <
Treatment	5	37.29	7.458	29.86	1.47e-09	0.001
Residuals	24	6	0.25
Control 22 °C	Df	Sum Sq	Mean Sq	F value	Pr(>F)	Significance p <
Treatment	5	28.53	5.705	2.423	0.0459	0.05
Residuals	59	138.94	2.355
GmEIN3B;1
Cold 5°C	Df	Sum Sq	Mean Sq	F value	Pr(>F)	Significance p <
Treatment	5	13.64	2.729	2.518	0.0539	NS
Residuals	27	29.27	1.084
Control 22 °C	Df	Sum Sq	Mean Sq	F value	Pr(>F)	Significance p <
Treatment	5	21.18	4.237	11.15	4.65e-06	0.001
Residuals	29	11.02	0.38
GmEIN3C;1
Cold 5°C	Df	Sum Sq	Mean Sq	F value	Pr(>F)	Significance p <
Treatment	5	13.64	2.729	2.518	0.0539	NS
Residuals	27	29.27	1.084
Control 22 °C	Df	Sum Sq	Mean Sq	F value	Pr(>F)	Significance p <
Treatment	5	21.18	4.237	11.15	4.65e-06	0.001
Residuals	29	11.02	0.38
GmERF056
Cold 5°C	Df	Sum Sq	Mean Sq	F value	Pr(>F)	Significance p <
Treatment	5	13.64	2.729	2.518	0.0539	NS
Residuals	27	29.27	1.084
Control 22 °C	Df	Sum Sq	Mean Sq	F value	Pr(>F)	Significance p <
Treatment	5	21.18	4.237	11.15	4.65e-06	0.001
Residuals	29	11.02	0.38
Figure 5 ANOVA Table
GmDREB1A;1
Cold 5°C	Df	Sum Sq	Mean Sq	F value	Pr(>F)	Significance p <
Treatment	5	3963	792.5	26.57	3.54e-10	0.001
Residuals	30	895	29.8
Control 22 °C	Df	Sum Sq	Mean Sq	F value	Pr(>F)	Significance p <
Treatment	5	38571	7714	98.87	<2e-16	***
Residuals	27	2107	78
GmDREB1A;2
Cold 5°C	Df	Sum Sq	Mean Sq	F value	Pr(>F)	Significance p <
Treatment	5	126.66	25.332	15.25	1.79e-07	0.001
Residuals	30	49.82	1.661
Control 22 °C	Df	Sum Sq	Mean Sq	F value	Pr(>F)	Significance p <
Treatment	5	17.66	3.532	6.565	0.00037	0.001
Residuals	28	15.06	0.538
GmDREB1B;1
Cold 5°C	Df	Sum Sq	Mean Sq	F value	Pr(>F)	Significance p <
Treatment	5	49.89	9.978	8.144	0.0003	0.001
Residuals	19	23.28	1.225
Control 22 °C	Df	Sum Sq	Mean Sq	F value	Pr(>F)	Significance p <
Treatment	5	14.344	2.8689	8.756	0.000109	0.001
Residuals	22	7.208	0.3276
GmDREB1B;2
Cold 5°C	Df	Sum Sq	Mean Sq	F value	Pr(>F)	Significance p <
Treatment	5	17.536	3.507	9.277	8.84e-05	0.001
Residuals	21	7.939	0.378
Control 22 °C	Df	Sum Sq	Mean Sq	F value	Pr(>F)	Significance p <
Treatment	5	12.17	2.434	15.23	1.2e-06	0.001
Residuals	23	3.676	0.1598
Figure 6 ANOVA Tables
A: Glyma.12g015100
Cold 5°C	Df	Sum Sq	Mean Sq	F value	Pr(>F)	Significance p <
Treatment	5	7.904	1.5809	7.246	0.000204	0.001
Residuals	27	5.89	0.2182
Control 22 °C	Df	Sum Sq	Mean Sq	F value	Pr(>F)	Significance p <
Treatment	5	9.177	1.8354	13.29	8.95e-07	0.001
Residuals	29	4.004	0.1381
B: Glyma.12g015300
Cold 5°C	Df	Sum Sq	Mean Sq	F value	Pr(>F)	Significance p <
Treatment	5	15.278	3.0557	39.24	3.05e-10	0.001
Residuals	22	1.713	0.0779
Control 22 °C	Df	Sum Sq	Mean Sq	F value	Pr(>F)	Significance p <
Treatment	5	3.586	0.7173	11.54	9.33e-06	0.001
Residuals	24	1.492	0.0622
C: Glyma.14g212200
Cold 5°C	Df	Sum Sq	Mean Sq	F value	Pr(>F)	Significance p <
Treatment	5	75159	15032	75.58	9.86e-16	0.001
Residuals	29	5767	199
Control 22 °C	Df	Sum Sq	Mean Sq	F value	Pr(>F)	Significance p <
Treatment	5	18375	3675	14.15	4.86e-07	0.001
Residuals	29	7533	260
D: Glyma.05g186700
Cold 5°C	Df	Sum Sq	Mean Sq	F value	Pr(>F)	Significance p <
Treatment	5	308376	61675	29.93	3.29e-10	***
Residuals	27	55635	2061
Control 22 °C	Df	Sum Sq	Mean Sq	F value	Pr(>F)	Significance p <
Treatment	5	56.6	11.32	0.663	0.654	NS
Residuals	29	495.1	17.07
E: Glyma.19g014600
Cold 5°C	Df	Sum Sq	Mean Sq	F value	Pr(>F)	Significance p <
Treatment	5	1792108	358422	82	7.77e-16	0.001
Residuals	28	122388	4371
Control 22 °C	Df	Sum Sq	Mean Sq	F value	Pr(>F)	Significance p <
Treatment	5	71.51	14.301	21.81	7.21e-09	0.001
Residuals	28	18.36	0.656
Figure 7 ANOVA Tables
B: Electrolyte Leakage
Cold 5°C	Df	Sum Sq	Mean Sq	F value	Pr(>F)	Significance p <
Treatment	5	2297	459.4	15.13	1.7e-08	0.001
Residuals	42	1275	30.4
Control 22 °C	Df	Sum Sq	Mean Sq	F value	Pr(>F)	Significance p <
Treatment	5	2297	459.4	15.13	1.7e-08	0.001
Residuals	42	1275	30.4
C: MDA
Cold 5°C	Df	Sum Sq	Mean Sq	F value	Pr(>F)	Significance p <
Treatment	5	20.36	4.071	4.654	0.0136	0.05
Residuals	12	10.5	0.875
Control 22 °C	Df	Sum Sq	Mean Sq	F value	Pr(>F)	Significance p <
Treatment	5	242.62	48.52	13.36	0.000148	0.001
Residuals	12	43.59	3.63
D: Proline
Cold 5°C	Df	Sum Sq	Mean Sq	F value	Pr(>F)	Significance p <
Treatment	5	1.627	0.3255	6.667	0.000277	0.001
Residuals	30	1.464	0.0488
Control 22 °C	Df	Sum Sq	Mean Sq	F value	Pr(>F)	Significance p <
Treatment	5	783.5	156.69	213.4	<2e-16	0.001
Residuals	30	22	0.73
Figure 8 ANOVA Tables
A: Chl a
Cold 5°C	Df	Sum Sq	Mean Sq	F value	Pr(>F)	Significance p <
Treatment	5	259	51.8	20.01	3.45e-15	0.001
Residuals	147	380.5	2.59
Control 22 °C	Df	Sum Sq	Mean Sq	F value	Pr(>F)	Significance p <
Treatment	5	105.9	21.182	5.181	0.000205	0.001
Residuals	150	613.2	4.088
B: Fv/Fm
Cold 5°C	Df	Sum Sq	Mean Sq	F value	Pr(>F)	Significance p <
Treatment	5	0.1188	0.023761	3.634	0.00722	0.01
Residuals	48	0.3138	0.006538
Control 22 °C	Df	Sum Sq	Mean Sq	F value	Pr(>F)	Significance p <
Treatment	5	0.138	0.027607	22.12	1.98e-11	0.001
Residuals	48	0.0599	0.001248
D: PIABS
Cold 5°C	Df	Sum Sq	Mean Sq	F value	Pr(>F)	Significance p <
Treatment	5	0.001897	0.0003794	2.265	0.0628	NS
Residuals	48	0.00804	0.0001675
Control 22 °C	Df	Sum Sq	Mean Sq	F value	Pr(>F)	Significance p <
Treatment	5	1.8716	0.3743	27.23	1.06e-12	0.001
Residuals	46	0.6323	0.0137
